# Supplementary material for: Estimation of process performance index for the two-parameter exponential distribution with measurement error
Source: Sci Rep. 2023 Feb 9;13:2327. doi: 10.1038/s41598-023-29393-3 (PMC9911635; doi:10.1038/s41598-023-29393-3)
Supplement: Supplementary file 1 — Supplementary Information. [file 41598_2023_29393_MOESM1_ESM.txt]

167  197  280  320  395  497  537  630  705  779 882  1010  1102  1186  1458  1606  1992  2361  2872
